# Supplementary material for: LC-HRMS and GC-MS Profiling of Urine Free Cortisol, Cortisone, 6Β-, and 18-Hydroxycortisol for the Evaluation of Glucocorticoid and Mineralocorticoid Disorders
Source: Biomolecules. 2024 May 6;14(5):558. doi: 10.3390/biom14050558 (PMC11117527; doi:10.3390/biom14050558)
Supplement: Supplementary file 1 [file biomolecules-14-00558-s001.zip]

Archive with 1 entries (1 files):
- biomolecules-2988523-supplementary.pdf
